# Supplementary material for: Modulation of the Intestinal Barrier Integrity and Repair by Microbiota Extracellular Vesicles through the Differential Regulation of Trefoil Factor 3 in LS174T Goblet Cells
Source: Nutrients. 2023 May 24;15(11):2437. doi: 10.3390/nu15112437 (PMC10255446; doi:10.3390/nu15112437)
Supplement: Supplementary file 1 [file nutrients-15-02437-s001.zip]

Archive with 1 entries (1 files):
- nutrients-2395808-supplementary.pdf
